# Supplementary material for: Virtual Reality as an Adjuvant Treatment for Acute Pain During an Interventional Process with Capsaicin: A Feasibility Study
Source: J Clin Med. 2025 May 21;14(10):3590. doi: 10.3390/jcm14103590 (PMC12112111; doi:10.3390/jcm14103590)
Supplement: Supplementary file 1 [file jcm-14-03590-s001.zip]

Archive with 1 entries (1 files):
- jcm-3630592-supplementary.pdf
